# Supplementary material for: Mental Health among Higher Education Students during the COVID-19 Pandemic: A Cross-Sectional Survey from Lithuania
Source: Int J Environ Res Public Health. 2021 Dec 2;18(23):12737. doi: 10.3390/ijerph182312737 (PMC8657419; doi:10.3390/ijerph182312737)
Supplement: Supplementary file 1 [file ijerph-18-12737-s001.zip]

Archive with 1 entries (1 files):
- ijerph-1435919-supplementary.pdf
